# Supplementary material for: Modeling the Interactions Between Chemicals and Proteins to Predict the Health Consequences of Air Pollution
Source: Int J Environ Res Public Health. 2025 Mar 13;22(3):418. doi: 10.3390/ijerph22030418 (PMC11942511; doi:10.3390/ijerph22030418)
Supplement: Supplementary file 1 [file ijerph-22-00418-s001.zip]

Archive with 1 entries (1 files):
- ijerph-3441231-supplementary.pdf
